# Supplementary material for: Association Between Body Iron Status and Biological Aging
Source: Nutrients. 2025 Apr 23;17(9):1409. doi: 10.3390/nu17091409 (PMC12073140; doi:10.3390/nu17091409)
Supplement: Supplementary file 1 [file nutrients-17-01409-s001.zip]

Archive with 4 entries (4 files):
- suppfig1.tif
- suppfig2.tif
- suppfig3.tif
- supplement-20241205.docx
